# Supplementary material for: Mdivi-1 Induced Mitochondrial Fusion as a Potential Mechanism to Enhance Stress Tolerance in Wheat
Source: Life (Basel). 2022 Sep 6;12(9):1386. doi: 10.3390/life12091386 (PMC9503966; doi:10.3390/life12091386)
Supplement: Supplementary file 1 [file life-12-01386-s001.zip]

Archive with 1 entries (1 files):
- life-1906648-supplementary.pdf
